# Supplementary material for: Prophage-like gene transfer agents promote Caulobacter crescentus survival and DNA repair during stationary phase
Source: PLoS Biol. 2022 Nov 3;20(11):e3001790. doi: 10.1371/journal.pbio.3001790 (PMC9632790; doi:10.1371/journal.pbio.3001790)
Supplement: S1 Data — (XLSX) [file pbio.3001790.s010.xlsx]

## Sheet: Figure 1C
Raw data measurements for each of the four strains in exponential and stationary phase in triplicate.
Miller units were calculated as ((OD420-1.75*OD550)/(OD600*Time*volume)). Averages and standard deviations of miller unit calculations are shown.
		OD600	OD550	OD420	Time	Vol	miller units	Average	Standard Deviation
Exponential	WT	0.214	0.001	0.039	11	0.5	31.65	33.02	1
		0.204	0.002	0.041	11	0.5	33.42
		0.21	0.001	0.041	11	0.5	33.98
	ΔrogA	0.156	0.001	0.05	11	0.5	56.24	60.53	3.68
		0.154	0.001	0.057	11	0.5	65.23
		0.158	0.001	0.054	11	0.5	60.13
	ΔrogA ΔdriD	0.15	0.001	0.016	11	0.5	17.27	17.5	0.54
		0.142	0.001	0.016	11	0.5	18.25
		0.15	0	0.014	11	0.5	16.97
	ΔrogA, ProgA-rogA	0.275	0.004	0.137	20	0.8	29.55	29.49	3.46
		0.235	0.003	0.132	20	0.8	33.71
		0.21	0.003	0.09	20	0.8	25.22
Stationary	WT	1.402	0.003	0.263	11	0.5	33.43	27.4	5.54
		1.414	0.005	0.232	11	0.5	28.71
		1.396	0.004	0.161	11	0.5	20.06
	ΔrogA	1.292	0.007	0.851	11	0.5	118.03	119.58	1.18
		1.304	0.004	0.874	11	0.5	120.89
		1.302	0.004	0.865	11	0.5	119.82
	ΔrogA ΔdriD	1.288	0.003	0.096	11	0.5	12.81	11.48	0.95
		1.334	0.002	0.084	11	0.5	10.97
		1.338	0.002	0.082	11	0.5	10.67
	ΔrogA, ProgA-rogA	1.33	0.007	0.328	10	0.8	29.68	27.52	3.09
		1.32	0.004	0.321	10	0.8	29.73
		1.24	0.003	0.235	10	0.8	23.16
Normalization of data to WT exponential values performed by dividing each average and standard deviation by "WT average" value of 33.02. Individual data points were shown with identical normalization method.
Exponential	WT	1	0.0302847
	ΔrogA	1.83313	0.111448
	ΔrogA ΔdriD	0.529982	0.0163537
	ΔrogA, ProgA-rogA	0.893095	0.104785
Stationary	WT	0.8298	0.167777
	ΔrogA	3.62144	0.0357359
	ΔrogA ΔdriD	0.347668	0.0287704
	ΔrogA, ProgA-rogA	0.833434	0.0935796

## Sheet: Figure 1E
Data for Figure 1E was displayed as log2 fold change between RPKM of each gene in delta rogA and WT RNA-seq datasets. Data are available at GSE184480.

## Sheet: Figure 2E
Data for Figure 2E was displayed as: log2 fold change between RPKM of each gene in delta rogA and WT RNA-seq datasets on the X-axis, and log2 fold change between RPKM of each gene in Pxyl-gafYZ overexpression and Pxyl-empty overexpression RNA-seq datasets. Sequencing data are available at GSE184480.

## Sheet: Figure 2F
Raw RPKM values for each WT, Pxyl-gafYZ, and delta rogA strains.
Gene Name	WT	Pxyl-gafYZ	ΔrogA
CCNA_02861	16.5277	22635.8	2951.47
CCNA_02862	6.20107	17141.2	2388.2
CCNA_02863	4.18499	15639.5	1717.28
CCNA_02864	9.1192	23055.7	2643.29
CCNA_02865	9.53812	23328.2	2695.89
CCNA_02866	290.409	634.272	162.253
CCNA_02867	5.22377	24404.2	3471.02
CCNA_02868	7.75865	29534.4	3420.8
CCNA_02869	3.05619	19687.9	2295.37
CCNA_02870	3.58438	29027.4	3398.65
CCNA_02871	3.68142	23912.1	2683.14
CCNA_03882	4.15953	29078.6	3446.26
CCNA_02872	19.8072	139785	23943.7
CCNA_02873	17.9223	1129.46	143.413
CCNA_02874	2.9888	25295.7	3592.6
CCNA_02875	4.26584	21763.9	2778.93
CCNA_02876	36.2524	260.276	28.257
CCNA_02877	7.23632	24522.8	2676.38
CCNA_02878	23.3661	17959.2	2245.05
CCNA_02879	13.6412	25376.4	2793.05
CCNA_02880	20.5179	43569.1	3732.79
CCNA_01111	20.3999	8132.33	954.721
CCNA_01112	23.4341	12484.3	1597.78
ccna_02456	21.2347	20545.4	4547.93
Raw RPKM values for each strain, summated for each indicated region
Region	WT	Pxyl-gafYZ	ΔrogA
GTA locus (CCNA_02861-CCNA_02880)	509.442	557742	73207.8
gafYZ (CCNA_01111 and CCNA_01112)	43.8339	20616.7	2552.5
tail fiber (CCNA_02456)	21.2347	20545.4	4547.93
Rest of genes across genome	879320	532855	819151
Normalized transcription values of each gene region as a percentage of total value of column
Region	WT	Pxyl-gafYZ	ΔrogA
GTA locus (CCNA_02861-CCNA_02880)	0.057898	49.2809	8.13909
gafYZ (CCNA_01111 and CCNA_01112)	0.00498172	1.82165	0.283782
tail fiber (CCNA_02456)	0.00241332	1.81535	0.50563
Rest of genes across genome	99.9347	47.0821	91.0715

## Sheet: Figure 2H
Profiles were plotted with the x-axis representing genomic positions and the y-axis representing the number of reads per kilobase pair per million mapped reads (RPKM) using custom R scripts. Corresponding data are available at GEO accession number GSE184477

## Sheet: Figure 3A
Position (x 100 bp)	Average read counts across 100 bp
1	18.98
2	19.72
3	23.4
4	23.99
5	24.69
6	26.12
7	28.37
8	30.82
9	32.01
10	33.33
11	33.52
12	35.19
13	35.98
14	36.5
15	37
16	36.99
17	36.97
18	36.96
19	37.66
20	37.84
21	38.24
22	39.33
23	41
24	42.55
25	43.34
26	45.88
27	46.78
28	46.38
29	47.58
30	49.28
31	50.93
32	50.08
33	50.36
34	52.89
35	55.82
36	59.1
37	59.57
38	61.14
39	64.7
40	69.5
41	72.34
42	71.83
43	71.17
44	72.22
45	73.77
46	75.72
47	78.43
48	82.02
49	84.33
50	83.02
51	84.52
52	83.47
53	84.77
54	85.62
55	85.18
56	82.93
57	84.38
58	84.45
59	87.59
60	88.59
61	92.1
62	93.55
63	93.19
64	93.68
65	95.24
66	95.54
67	95.05
68	95.73
69	97.43
70	98.55
71	99.1
72	97.21
73	94.52
74	95.65
75	97.15
76	99.09
77	96.93
78	92.09
79	91.86
80	90.83
81	92.85
82	94.93
83	95.3
84	96.01
85	95.43
86	96.34
87	95.86
88	94.85
89	95.24
90	94.41
91	94.44
92	96.5
93	97.88
94	97.3
95	98.56
96	97.51
97	96.29
98	97.69
99	97.21
100	96.77
101	97.86
102	99.32
103	99.96
104	100.38
105	99.73
106	98.99
107	99.86
108	100.49
109	103.56
110	105.6
111	104.86
112	104.44
113	103.56
114	105.03
115	106.47
116	104.86
117	102.58
118	101.81
119	100.93
120	98.62
121	97.63
122	96.18
123	97.54
124	98.87
125	98.52
126	98.96
127	98.62
128	99.56
129	97.17
130	96.07
131	95.75
132	95.2
133	92.72
134	90.17
135	87.15
136	88.26
137	89
138	88.87
139	88.14
140	85.27
141	83.41
142	82.29
143	82.1
144	84.74
145	83.84
146	83.42
147	83.36
148	83.2
149	82.38
150	84.1
151	85.07
152	84.17
153	82.51
154	83.57
155	82.61
156	79.2
157	78.49
158	78.94
159	80.39
160	79.24
161	79.42
162	77.5
163	79.86
164	82.47
165	82.69
166	81.68
167	82.94
168	82.02
169	80.22
170	80.57
171	79.68
172	79.31
173	80.37
174	82.83
175	83.69
176	82.98
177	82.26
178	81.49
179	79.59
180	76.78
181	76.37
182	76.36
183	78.32
184	78.32
185	80.35
186	80.79
187	80.96
188	78.16
189	78.9
190	78.82
191	76.94
192	76.87
193	78.23
194	78.69
195	76.84
196	76.86
197	78.05
198	80.04
199	78.97
200	77.1
201	75.79
202	74.43
203	75.82
204	77.2
205	76.4
206	75.44
207	75.14
208	73.63
209	74.61
210	78.67
211	78.94
212	78.02
213	79.86
214	78.04
215	77.81
216	76.26
217	75.87
218	73.9
219	73.92
220	74.13
221	74.47
222	74.87
223	75.56
224	74.84
225	73.22
226	73.09
227	71.98
228	72.21
229	70.91
230	70.17
231	70.78
232	68.69
233	67.4
234	66.4
235	65.52
236	67.47
237	67.38
238	68.18
239	69.16
240	71.68
241	71.82
242	69.31
243	68.8
244	69.16
245	69.82
246	69.35
247	68
248	69.2
249	69.41
250	68.27
251	66.97
252	67.72
253	66.6
254	66.92
255	68.22
256	71.45
257	73.44
258	74.08
259	73.49
260	74.61
261	76.52
262	79.63
263	79.15
264	78.46
265	78.31
266	78.68
267	75.94
268	72.39
269	73.15
270	75.74
271	77.72
272	79.29
273	79.72
274	81.02
275	80.92
276	79.96
277	82.66
278	84.69
279	84.12
280	83.23
281	85.36
282	85.55
283	86.48
284	88.43
285	89.29
286	88.27
287	87.77
288	86.77
289	86.02
290	85.12
291	83.75
292	82.94
293	85.04
294	84.81
295	82.81
296	82.68
297	84.28
298	86.47
299	89.27
300	89.51
301	89.04
302	90.27
303	93.39
304	94.14
305	93.79
306	92.24
307	93.4
308	92.05
309	89.92
310	89.75
311	90.15
312	91.14
313	91.53
314	93.42
315	95.97
316	95.91
317	93.04
318	90.93
319	90.77
320	91.94
321	91.55
322	91.38
323	93.63
324	94.95
325	96.29
326	97.58
327	97.6
328	101.89
329	102.4
330	103.03
331	103.69
332	99.59
333	100.47
334	103.44
335	102.51
336	101.68
337	103.17
338	101.64
339	101.96
340	101.64
341	99.55
342	98.93
343	100.9
344	99.74
345	100.24
346	100.91
347	100.52
348	100.08
349	102.99
350	103.42
351	105.31
352	103.23
353	101.85
354	100.98
355	100.68
356	100.77
357	101.55
358	103.18
359	103.04
360	103.19
361	104.17
362	101.94
363	100.66
364	100.29
365	100.72
366	99.56
367	99.12
368	95.87
369	91.14
370	90.93
371	90.95
372	90.74
373	87.92
374	88.46
375	87.42
376	89.21
377	89.41
378	87.51
379	84.62
380	84.72
381	85.15
382	83.71
383	79.9
384	76.63
385	77.33
386	77.18
387	75.56
388	74.33
389	74.07
390	74.1
391	75.35
392	74.52
393	76.66
394	77.38
395	78.78
396	78.43
397	78.01
398	79.99
399	80.49
400	77.98
401	75.33
402	75.17
403	75.89
404	76.21
405	76.45
406	75.94
407	75.82
408	74.4
409	71.94
410	71.49
411	72.88
412	71.69
413	72.18
414	72.83
415	72.05
416	71.9
417	70.3
418	68.47
419	74.3
420	75.7
421	74.51
422	75.19
423	76.34
424	77.17
425	80.95
426	83.14
427	82.59
428	82.09
429	83.95
430	86.05
431	86.52
432	87.15
433	87.97
434	87.76
435	88.23
436	88.96
437	87.92
438	86.76
439	85.62
440	86.39
441	86.13
442	82.27
443	78.75
444	79.29
445	82.19
446	83.99
447	85.61
448	81.11
449	78.78
450	79.49
451	80.29
452	80.94
453	79.74
454	79.91
455	82.45
456	84.31
457	84.31
458	84.3
459	85.24
460	85.03
461	86.02
462	87.26
463	89.08
464	89.52
465	90.48
466	91.26
467	92.15
468	92.03
469	94.57
470	96.42
471	94.83
472	96.43
473	98.9
474	100.85
475	101.64
476	101.68
477	102.39
478	104.5
479	104.35
480	104.42
481	102.79
482	100.91
483	103.79
484	105.01
485	102.96
486	102.14
487	101.14
488	99.25
489	98.86
490	100.13
491	98.54
492	98.67
493	99.01
494	99.75
495	100.42
496	100.89
497	99.87
498	100.35
499	100.24
500	101.75
501	100.65
502	97.28
503	97.83
504	97.64
505	96.97
506	97.72
507	98.27
508	99.15
509	99.93
510	100.7
511	102.89
512	102.95
513	101.28
514	101.82
515	100.82
516	100.34
517	99.17
518	99.63
519	96.66
520	94.5
521	95.75
522	97.84
523	99.86
524	98.9
525	98.18
526	98.28
527	97.69
528	96.69
529	97.35
530	97.69
531	96.15
532	98.05
533	101.76
534	99.27
535	97.66
536	98.63
537	95.59
538	93.25
539	92.79
540	92.48
541	89.36
542	86.51
543	83.3
544	83
545	82.03
546	83.49
547	84.05
548	82.42
549	83.75
550	86.48
551	89.24
552	89.59
553	88.1
554	88.25
555	87.88
556	85.95
557	86.64
558	87.61
559	88.46
560	89.3
561	91.11
562	92.83
563	93.14
564	93.95
565	93.79
566	92.98
567	93.92
568	93.55
569	93.28
570	92.33
571	92.1
572	89.48
573	90.28
574	89.8
575	91.27
576	89.58
577	88.37
578	87.81
579	88.05
580	85.37
581	83.98
582	83.69
583	85.33
584	83.56
585	82.49
586	79.65
587	77.71
588	78.98
589	78.67
590	77.91
591	78.43
592	79.92
593	81.78
594	83.89
595	84
596	82.61
597	82.96
598	81.24
599	81.48
600	80.54
601	79.88
602	77.69
603	77.61
604	80.01
605	77.91
606	78.14
607	77.16
608	74.98
609	74.21
610	73.65
611	77.71
612	78.93
613	77.73
614	75.98
615	75.95
616	75.82
617	77.31
618	78.05
619	78.28
620	78.14
621	79.23
622	78.55
623	80.85
624	79.12
625	78.44
626	76.6
627	77.24
628	78.87
629	78.97
630	78.91
631	77.77
632	76.02
633	74.72
634	73.17
635	72.89
636	72.62
637	72.81
638	73.42
639	74.66
640	75.93
641	76.43
642	77.72
643	77.37
644	79.09
645	79.07
646	78.26
647	76.54
648	76.08
649	76.01
650	77.92
651	79.87
652	79.94
653	81.44
654	82.42
655	82.32
656	83.84
657	86.15
658	87.02
659	86.76
660	86.2
661	85.32
662	83.86
663	83.77
664	84.87
665	85.9
666	85.14
667	87.99
668	89.57
669	88.79
670	88.57
671	86.44
672	84.22
673	83.94
674	82.9
675	83.04
676	82.92
677	82.28
678	80.86
679	80.83
680	79.46
681	80.61
682	80.13
683	79.38
684	79.24
685	78.66
686	76.89
687	72.7
688	72.13
689	69.46
690	66.61
691	66.02
692	68.08
693	69.01
694	68.85
695	70.51
696	72.9
697	73.57
698	74.54
699	74.01
700	75.52
701	76.43
702	75.86
703	75.53
704	77.29
705	77.09
706	76.92
707	76.73
708	76.75
709	77.09
710	75.16
711	73.97
712	77.09
713	78.65
714	79.21
715	78.06
716	77.56
717	78.46
718	79.1
719	78.57
720	79.46
721	79.54
722	78.05
723	77.32
724	76.6
725	77.59
726	76.04
727	74.24
728	74.56
729	75.62
730	76.38
731	77.53
732	76.52
733	75.36
734	76.32
735	76.93
736	77.38
737	78.41
738	77.48
739	79.85
740	79.52
741	80.84
742	85.34
743	87.28
744	87.97
745	89.78
746	87.86
747	87.41
748	87.02
749	87.56
750	87.6
751	87.05
752	88.39
753	90.88
754	89.87
755	90.71
756	88.62
757	89.03
758	89.53
759	90.05
760	91.21
761	90.3
762	90.78
763	86.91
764	88.22
765	90.42
766	89.48
767	91.26
768	92.33
769	92.21
770	93.32
771	92.93
772	92.44
773	89.94
774	86.12
775	86.31
776	86.68
777	87.95
778	87.79
779	90.55
780	91.27
781	89.82
782	88.75
783	89.08
784	87.44
785	86.36
786	82.78
787	81.75
788	83.28
789	85.08
790	84.08
791	81.49
792	81.59
793	82.1
794	82.7
795	82.85
796	82.71
797	82.32
798	83.05
799	85.78
800	85.97
801	87.39
802	88.43
803	88.9
804	90.4
805	92.4
806	93.39
807	93.99
808	94.41
809	93.47
810	93.07
811	93.56
812	93.72
813	95.21
814	93.12
815	89.64
816	90.35
817	94.22
818	96.07
819	97.55
820	98.81
821	96.96
822	97.56
823	96.17
824	98.56
825	99.65
826	98.22
827	97.76
828	96.51
829	96.21
830	94.8
831	94.9
832	94.81
833	93
834	89
835	87.4
836	86.48
837	84.56
838	81.72
839	82.47
840	83.23
841	83.53
842	82.17
843	82.14
844	83.87
845	83.26
846	81.41
847	83.15
848	82.46
849	83.88
850	88.71
851	88.65
852	88.61
853	88.75
854	90.97
855	93.84
856	93.51
857	94.81
858	94.7
859	96.09
860	96.69
861	98.72
862	99.42
863	99.07
864	99.45
865	100.57
866	99.33
867	99.55
868	99.74
869	100.34
870	100.7
871	100.82
872	101.69
873	101.34
874	102.81
875	103.18
876	103.45
877	106.13
878	107.96
879	105.96
880	105.55
881	107.04
882	104.93
883	106.23
884	109.19
885	111.5
886	109.63
887	108.63
888	108.03
889	108.85
890	108.03
891	109.05
892	110.01
893	109.73
894	109.89
895	111
896	107.73
897	109.27
898	110.55
899	108.32
900	105.86
901	105.24
902	105.89
903	107
904	107.35
905	108.16
906	105.76
907	102.78
908	101.37
909	100.63
910	97.67
911	97.71
912	96.41
913	96.87
914	99.87
915	99.15
916	100.29
917	101.9
918	104.52
919	106.18
920	105.91
921	104.89
922	103.65
923	105.16
924	107.83
925	110.38
926	111.5
927	112.25
928	114.18
929	114.22
930	115.15
931	113.96
932	110.82
933	109.88
934	112.19
935	112.42
936	111.42
937	110.61
938	110.49
939	110.01
940	109.04
941	106.77
942	104.88
943	105.89
944	106.2
945	104.81
946	105.62
947	104.32
948	100.91
949	103.5
950	102.68
951	101.26
952	100.96
953	102.58
954	105.88
955	106.87
956	107.52
957	107.52
958	109.47
959	109.61
960	110.16
961	111.01
962	107.87
963	107.28
964	108.23
965	109.79
966	112.05
967	110.81
968	109.37
969	110.51
970	112.93
971	113.06
972	110.98
973	111.24
974	112.14
975	112.4
976	113.58
977	115.38
978	116.32
979	118.09
980	118.77
981	120.11
982	121.06
983	121.22
984	119.68
985	122.13
986	121.07
987	121.3
988	120.23
989	120.26
990	119.83
991	120.77
992	120.05
993	119.96
994	120.83
995	121.86
996	123.86
997	123.05
998	121.1
999	120.78
1000	120.73
1001	118.65
1002	118.21
1003	120.54
1004	121.13
1005	120.51
1006	119.44
1007	119.68
1008	118.87
1009	117.26
1010	117.21
1011	115.55
1012	110.41
1013	109.5
1014	110.33
1015	109.76
1016	109.74
1017	110.65
1018	112.38
1019	112.31
1020	110.09
1021	107.27
1022	106.24
1023	105.31
1024	105.44
1025	101.96
1026	102.75
1027	102.91
1028	102.7
1029	104.02
1030	103.65
1031	106.7
1032	109.09
1033	112.85
1034	116.65
1035	112.97
1036	115.33
1037	115.63
1038	120.38
1039	121.71
1040	123.51
1041	125.76
1042	130.7
1043	135.97
1044	136.79
1045	142.86
1046	145.74
1047	151.48
1048	152.23
1049	153.61
1050	157.43
1051	157.93
1052	160.22
1053	163.64
1054	163.23
1055	165.72
1056	162.77
1057	161.25
1058	166.36
1059	177.17
1060	175.43
1061	174.35
1062	174.65
1063	174.39
1064	173.32
1065	175.79
1066	176.55
1067	179.09
1068	177.5
1069	174.86
1070	175.77
1071	175.16
1072	176.53
1073	175.39
1074	176.87
1075	174.17
1076	173.47
1077	171.04
1078	168.73
1079	167.36
1080	165.83
1081	165.35
1082	162.6
1083	162.32
1084	160.76
1085	160.59
1086	158.58
1087	159.92
1088	161.8
1089	161.97
1090	160.93
1091	161.25
1092	160.72
1093	161.8
1094	163.85
1095	165.58
1096	166.56
1097	165.52
1098	166.34
1099	165.44
1100	164.88
1101	163.68
1102	164.66
1103	162.56
1104	162.31
1105	160.21
1106	158.69
1107	158.37
1108	160.86
1109	159.33
1110	162.94
1111	165.01
1112	162.67
1113	161.07
1114	157.08
1115	155.94
1116	157.97
1117	160.08
1118	159.83
1119	160.62
1120	160.42
1121	161.29
1122	158.27
1123	154.74
1124	152.38
1125	146.79
1126	145.14
1127	150.23
1128	151.64
1129	150.44
1130	152.33
1131	152.46
1132	151.51
1133	153.01
1134	151.03
1135	154.96
1136	154.61
1137	152.63
1138	152.03
1139	154.34
1140	155.45
1141	156.99
1142	158.01
1143	157.21
1144	159.49
1145	159.83
1146	156.89
1147	156.11
1148	157.72
1149	157.44
1150	159.34
1151	159.41
1152	157.76
1153	156.02
1154	157.59
1155	157.13
1156	158.08
1157	157.73
1158	156.29
1159	156.03
1160	155.6
1161	151.74
1162	151.82
1163	153.95
1164	153.64
1165	152.24
1166	150.57
1167	150.92
1168	151.95
1169	152.46
1170	151.93
1171	151.13
1172	152.01
1173	153.82
1174	151.84
1175	150.95
1176	149.81
1177	147.71
1178	146.39
1179	144.94
1180	144.37
1181	142.84
1182	142.73
1183	144.53
1184	143.42
1185	142.65
1186	141.92
1187	142.01
1188	141.13
1189	140.93
1190	141.37
1191	143.58
1192	139.77
1193	138.79
1194	140.62
1195	140.61
1196	141.86
1197	142.61
1198	141.59
1199	142.61
1200	143.91
1201	143.45
1202	141.96
1203	138.87
1204	140.91
1205	144.39
1206	145.11
1207	144.2
1208	146.15
1209	147.09
1210	149.1
1211	149.63
1212	148.07
1213	148.92
1214	148.55
1215	144.82
1216	140.51
1217	139.96
1218	137.99
1219	137.98
1220	139.96
1221	136.64
1222	134.46
1223	134.04
1224	130.18
1225	123.66
1226	123.85
1227	124.24
1228	125.19
1229	128.07
1230	127.5
1231	127.24
1232	127.9
1233	129.23
1234	130.55
1235	130.41
1236	130.12
1237	128.41
1238	126.04
1239	127.74
1240	128.01
1241	124
1242	124.28
1243	123.76
1244	125.08
1245	123.74
1246	124.93
1247	126.49
1248	126.73
1249	127.73
1250	127.64
1251	129.05
1252	126.89
1253	129.17
1254	129.82
1255	127.66
1256	128.23
1257	127.5
1258	125.28
1259	125.87
1260	125.59
1261	127.4
1262	127.16
1263	127.71
1264	129.19
1265	130.46
1266	128.56
1267	128.63
1268	128.86
1269	132.05
1270	133.49
1271	135.02
1272	134.8
1273	136
1274	133.48
1275	132.4
1276	133.47
1277	133.76
1278	132.91
1279	130.9
1280	128.63
1281	126.87
1282	125
1283	123.79
1284	119.94
1285	117.94
1286	115.63
1287	116.41
1288	116.39
1289	117.34
1290	118.12
1291	123.9
1292	124.15
1293	125.17
1294	127.41
1295	132.35
1296	134.29
1297	132.91
1298	131.49
1299	132.9
1300	128.31
1301	128.9
1302	126.64
1303	125.51
1304	122.85
1305	125.39
1306	127.01
1307	129.59
1308	131.79
1309	132.61
1310	132.55
1311	138.48
1312	139.24
1313	139.78
1314	139.92
1315	137.92
1316	137.16
1317	137.78
1318	137.05
1319	139.35
1320	140.68
1321	140.85
1322	141.11
1323	140.06
1324	140.3
1325	140.42
1326	139.17
1327	139.22
1328	136.94
1329	136.07
1330	136.59
1331	136.79
1332	138.4
1333	138.77
1334	137.36
1335	135.42
1336	134.87
1337	133.75
1338	132.14
1339	130.62
1340	130.52
1341	131.86
1342	134.66
1343	135.22
1344	132.66
1345	133.36
1346	133.27
1347	132.6
1348	130.5
1349	129.91
1350	130.03
1351	133.46
1352	133.94
1353	133.46
1354	135.19
1355	134.81
1356	135.03
1357	135.26
1358	136.92
1359	139.27
1360	139.5
1361	138.6
1362	138.33
1363	136.19
1364	135.11
1365	132.98
1366	130.91
1367	130.31
1368	128.79
1369	128.29
1370	130
1371	129.33
1372	130.4
1373	130.23
1374	127.79
1375	126.31
1376	126.19
1377	122.25
1378	117.34
1379	117.04
1380	116.22
1381	117.31
1382	116.72
1383	119.64
1384	119.95
1385	123.5
1386	122.71
1387	119.65
1388	115.89
1389	113.55
1390	117.84
1391	117.76
1392	116.85
1393	116.51
1394	119.99
1395	120.72
1396	122.13
1397	121.64
1398	122.06
1399	121.96
1400	121.72
1401	121.77
1402	120.88
1403	122.95
1404	121.55
1405	119.25
1406	114.8
1407	111.58
1408	110.75
1409	110.71
1410	111.16
1411	110.88
1412	111.83
1413	111.66
1414	110.92
1415	108.64
1416	109.03
1417	106.68
1418	106.69
1419	106.52
1420	106.9
1421	107.95
1422	106.92
1423	104.92
1424	104.83
1425	105.07
1426	107.69
1427	108.48
1428	108.99
1429	109.91
1430	109.01
1431	108.76
1432	107.01
1433	103.6
1434	104.29
1435	103.91
1436	105.21
1437	106.43
1438	108.06
1439	108.33
1440	107.95
1441	108.46
1442	110.29
1443	110.59
1444	112.88
1445	112.75
1446	113.95
1447	115.08
1448	114.04
1449	112.99
1450	109.73
1451	106.58
1452	105
1453	104.14
1454	101.74
1455	98.8
1456	97.6
1457	101.98
1458	105.37
1459	108.46
1460	109.36
1461	111.55
1462	109.74
1463	111.58
1464	112.94
1465	112.49
1466	111.8
1467	110.03
1468	108.39
1469	110.87
1470	111.45
1471	109.36
1472	109.45
1473	109.84
1474	112.39
1475	114.5
1476	113.87
1477	114.3
1478	115.38
1479	118.86
1480	122.23
1481	119.86
1482	120.08
1483	120.01
1484	119.92
1485	118.19
1486	120.05
1487	126.8
1488	130.61
1489	129.33
1490	131.47
1491	132.76
1492	131.76
1493	130.6
1494	133.68
1495	134.93
1496	132.59
1497	136.12
1498	138.71
1499	138.75
1500	138.16
1501	137.32
1502	137.47
1503	139.03
1504	138.43
1505	135.55
1506	135.32
1507	138.67
1508	140.11
1509	139.4
1510	140.86
1511	139.14
1512	138.6
1513	134.77
1514	131.99
1515	134.59
1516	138.35
1517	139.39
1518	138.72
1519	139.24
1520	141.2
1521	140.77
1522	140.29
1523	140.85
1524	141.61
1525	141.64
1526	141.28
1527	138
1528	136.11
1529	133.42
1530	131.96
1531	131.03
1532	129.68
1533	128.89
1534	126.67
1535	127.05
1536	129
1537	126.69
1538	127.11
1539	124.6
1540	120.69
1541	118.82
1542	117.31
1543	116.46
1544	117.5
1545	117.73
1546	117.52
1547	117.34
1548	116.3
1549	115.52
1550	114.83
1551	115.96
1552	115.81
1553	117.05
1554	120.1
1555	119.34
1556	118.5
1557	117.28
1558	114.86
1559	116.93
1560	118.81
1561	125.31
1562	128.47
1563	125.61
1564	123.8
1565	123.72
1566	125.98
1567	126.49
1568	126.6
1569	126.61
1570	128.63
1571	131.87
1572	132.88
1573	134.51
1574	131.69
1575	126.42
1576	123.69
1577	120.41
1578	118.09
1579	116.67
1580	118.56
1581	119.7
1582	118.88
1583	117.03
1584	115.52
1585	115.91
1586	114.68
1587	113.94
1588	113.4
1589	116.76
1590	116.59
1591	115.09
1592	113.46
1593	116.13
1594	117.83
1595	116.1
1596	114.68
1597	116.19
1598	113.54
1599	112.33
1600	109.46
1601	107.68
1602	107.21
1603	106.83
1604	109.14
1605	109.35
1606	107.03
1607	107.66
1608	107.81
1609	108.59
1610	109.01
1611	111.75
1612	112.12
1613	112.2
1614	113.47
1615	113.15
1616	111.99
1617	111.48
1618	113.93
1619	115.08
1620	114.89
1621	116.74
1622	115.55
1623	116.59
1624	118.47
1625	116.82
1626	113.15
1627	111.78
1628	110.62
1629	112.34
1630	110.33
1631	109.93
1632	109.07
1633	105.09
1634	105.76
1635	108.74
1636	109.07
1637	110.76
1638	111.35
1639	110.03
1640	108.76
1641	110.27
1642	109.8
1643	108.67
1644	108.97
1645	106.97
1646	107.23
1647	108.85
1648	105.26
1649	103.77
1650	103.28
1651	102.71
1652	101.8
1653	101.27
1654	99.84
1655	99.52
1656	97.44
1657	97.65
1658	97.85
1659	96.76
1660	95.2
1661	97.44
1662	99.39
1663	100.92
1664	102.86
1665	103.09
1666	99.47
1667	97.42
1668	95.23
1669	93.05
1670	92.84
1671	96.82
1672	98.38
1673	98.93
1674	98.87
1675	99.24
1676	97.65
1677	97.64
1678	96.67
1679	96.44
1680	94.59
1681	92.89
1682	95.75
1683	97.88
1684	98.09
1685	98.2
1686	97.92
1687	95.63
1688	94.51
1689	93.76
1690	94.23
1691	95.74
1692	96.35
1693	100.11
1694	96.81
1695	91.55
1696	90.89
1697	91.98
1698	91.79
1699	93.9
1700	93.98
1701	93.59
1702	92.57
1703	93.54
1704	94.23
1705	94.49
1706	92.52
1707	92.54
1708	94.14
1709	92.35
1710	94.04
1711	95.92
1712	93.69
1713	93.57
1714	96.75
1715	95.63
1716	96.83
1717	99.57
1718	102.26
1719	102.4
1720	100.91
1721	102.82
1722	105.25
1723	106.15
1724	106.45
1725	106.66
1726	106.86
1727	105.73
1728	107.16
1729	107.02
1730	107.23
1731	109.87
1732	108.93
1733	111.69
1734	111.43
1735	110
1736	111.65
1737	113.04
1738	111.5
1739	108.6
1740	108.08
1741	108.1
1742	107.61
1743	107.58
1744	105.56
1745	106.52
1746	106.12
1747	107.67
1748	107.83
1749	105.11
1750	107.48
1751	107.99
1752	109.38
1753	110.81
1754	111.34
1755	113.19
1756	112.98
1757	114.26
1758	115.6
1759	115.78
1760	118.69
1761	120.77
1762	119.89
1763	119.97
1764	121.09
1765	118.89
1766	119.07
1767	120.01
1768	119.84
1769	118.6
1770	118.17
1771	113.91
1772	113.11
1773	112.49
1774	114.4
1775	115.9
1776	119.74
1777	122.76
1778	123.99
1779	125.31
1780	126.81
1781	124.26
1782	122.83
1783	122.69
1784	123.06
1785	122.62
1786	122.53
1787	124.76
1788	127.19
1789	124.27
1790	124.52
1791	126.08
1792	127.13
1793	127.74
1794	126.77
1795	130.31
1796	130.69
1797	132.14
1798	131.81
1799	131.18
1800	130.84
1801	132.2
1802	133.46
1803	128.68
1804	128.89
1805	129.9
1806	128.2
1807	128.94
1808	129.15
1809	130.09
1810	127.78
1811	123.83
1812	120.03
1813	119.89
1814	118.26
1815	116.72
1816	114.54
1817	111.79
1818	108.99
1819	109.59
1820	110.64
1821	113.52
1822	113.36
1823	112.81
1824	113.91
1825	116.21
1826	116.68
1827	117.82
1828	118.32
1829	120.29
1830	120.15
1831	124.54
1832	125.8
1833	125.15
1834	124.22
1835	125.54
1836	124.46
1837	122.05
1838	122
1839	122.77
1840	123.44
1841	125.35
1842	129
1843	131.16
1844	130.51
1845	132.57
1846	135.72
1847	137.55
1848	137.33
1849	136.2
1850	135.27
1851	132.54
1852	135.31
1853	135.36
1854	137.07
1855	137.21
1856	134.14
1857	133.46
1858	133.46
1859	133
1860	133.79
1861	132
1862	129.75
1863	128.72
1864	128.61
1865	129.7
1866	129.89
1867	129.02
1868	126.33
1869	127.94
1870	127.68
1871	128.16
1872	125.19
1873	124.81
1874	123.2
1875	125.62
1876	128.3
1877	127.2
1878	125.6
1879	121.8
1880	120.27
1881	117.53
1882	116.39
1883	115.07
1884	114.48
1885	112.9
1886	110.52
1887	109.72
1888	109.58
1889	108.24
1890	108.12
1891	107.2
1892	105.65
1893	105.98
1894	104.35
1895	103.86
1896	103.22
1897	101.96
1898	103.07
1899	100.18
1900	101.68
1901	103.59
1902	108.35
1903	107.1
1904	106.53
1905	105.74
1906	105.66
1907	108.87
1908	110.46
1909	109.41
1910	107.95
1911	106.2
1912	105
1913	104.65
1914	105.91
1915	103.82
1916	101.87
1917	101.8
1918	104.71
1919	108.27
1920	110.92
1921	111.94
1922	112.69
1923	112.84
1924	112.2
1925	111.63
1926	107.76
1927	107.22
1928	109.56
1929	109.83
1930	109.05
1931	109.97
1932	110.55
1933	108.46
1934	108.67
1935	109.13
1936	111.27
1937	112.11
1938	110.29
1939	110.82
1940	109.78
1941	110.15
1942	111.75
1943	112.16
1944	115.91
1945	116.89
1946	116.14
1947	115.79
1948	117.96
1949	122
1950	125.35
1951	125.97
1952	125.84
1953	126.28
1954	126.89
1955	127.47
1956	130.09
1957	129.96
1958	126.62
1959	124.35
1960	125.25
1961	124.4
1962	122.1
1963	122
1964	120.31
1965	120.15
1966	120.58
1967	120.87
1968	118.68
1969	115.35
1970	112.99
1971	113.86
1972	113.16
1973	114.85
1974	118.47
1975	118.79
1976	120.3
1977	120.82
1978	121.58
1979	122.42
1980	121.55
1981	119.25
1982	117.45
1983	120.31
1984	118.51
1985	114.88
1986	115
1987	116.62
1988	115.9
1989	116.21
1990	116.26
1991	115.09
1992	118.03
1993	116.48
1994	117.02
1995	120.04
1996	121.58
1997	119.77
1998	118.78
1999	120.08
[truncated: 38,430 more rows]

## Sheet: Figure 3C
Standard curve for Bradford Assay
BSA concentration (mg/mL)	Absorbance (595 nm)
0.125	0.266
0.25	0.535
0.5	1.068
Standard curve calculation from above data (y-intercept equal to 0)
absorbance = 2.14*concentration
Raw measurements
Time (min)	0	30	60	90	120	150	180	210	240
Pxyl-gafYZ no xylose rep1	0.021	0.018	0.016	0.015	0.017	0.021	0.013	0.018	0.023
Pxyl-gafYZ no xylose rep2	0.018	0.015	0.026	0.015	0.025	0.018	0.016	0.011	0.021
Pxyl-gafYZ no xylose rep3	0.012	0.017	0.014	0.013	0.013	0.017	0.011	0.021	0.024
Pxyl-gafYZ with xylose rep1	0.018	0.016	0.022	0.015	0.211	0.421	0.458	0.494	0.507
Pxyl-gafYZ with xylose rep2	0.013	0.015	0.024	0.013	0.231	0.413	0.457	0.531	0.562
Pxyl-gafYZ with xylose rep3	0.014	0.013	0.021	0.011	0.198	0.448	0.45	0.472	0.483
Raw measurements converted to averages across three replicates for each timepoint
Time (min)	0	30	60	90	120	150	180	210	240
Pxyl-gafYZ no xylose rep1	0.017	0.0166667	0.0186667	0.0143333	0.0183333	0.0186667	0.0133333	0.0166667	0.0226667
Pxyl-gafYZ with xylose rep1	0.015	0.0146667	0.0223333	0.013	0.213333	0.427333	0.455	0.499	0.517333
Standard deviation calculated across three replicates for each timepoint
Time (min)	0	30	60	90	120	150	180	210	240
Pxyl-gafYZ no xylose rep1	0.00374166	0.00124722	0.00524934	0.000942809	0.00498888	0.00169967	0.0020548	0.00418994	0.00124722
Pxyl-gafYZ with xylose rep1	0.00216025	0.00124722	0.00124722	0.00163299	0.0135728	0.0149741	0.00355903	0.0243447	0.033069
Final averages, transformed with standard curve (mg/mL)
Time (min)	0	30	60	90	120	150	180	210	240
Pxyl-gafYZ no xylose rep1	0.00794393	0.00778816	0.00872274	0.00669782	0.00856698	0.00872274	0.00623053	0.00778816	0.0105919
Pxyl-gafYZ with xylose rep1	0.00700935	0.00685358	0.0104361	0.00607477	0.0996885	0.199688	0.212617	0.233178	0.241745
Final standard deviation, transformed with standard curve (mg/mL)
Time (min)	0	30	60	90	120	150	180	210	240
Pxyl-gafYZ no xylose rep1	0.00174844	0.000582813	0.00245296	0.000440565	0.00233125	0.00079424	0.000960189	0.00195791	0.000582813
Pxyl-gafYZ with xylose rep1	0.00100946	0.000582813	0.000582813	0.000763081	0.00634245	0.00699722	0.0016631	0.011376	0.0154528
Final data plotted in ug/mL

## Sheet: Figure 3D
Standard curve for Bradford Assay
BSA concentration (mg/mL)	Absorbance (595 nm)
0.0625	0.062
0.125	0.018
0.25	0.445
0.5	0.967
Standard curve calculation from above data (y-intercept equal to 0)
absorbance = 1.87*concentration
Raw measurements of cell density (OD600), followed by averages and standard deviations
Time (min)	WT rep1	WT rep2	WT rep3	ΔrogA rep1	ΔrogA rep2	ΔrogA rep3		WT average	WT stdev	ΔrogA average	ΔrogA stdev
40	0.832	0.79	0.81	0.824	0.79	0.82		0.81	0.02	0.81	0.02
80	0.954	0.94	0.95	0.972	0.87	0.94		0.95	0.01	0.93	0.04
120	1.042	1.07	1.06	1.012	0.98	1.02		1.06	0.01	1	0.02
160	1.102	1.14	1.13	1.09	1.1	1.11		1.12	0.02	1.1	0.01
200	1.128	1.22	1.17	1.148	1.21	1.16		1.17	0.04	1.17	0.03
240	1.172	1.22	1.21	1.214	1.24	1.23		1.2	0.02	1.23	0.01
280	1.202	1.31	1.28	1.206	1.32	1.22		1.26	0.05	1.25	0.05
320	1.226	1.33	1.24	1.232	1.3	1.27		1.27	0.05	1.27	0.03
360	1.272	1.39	1.37	1.24	1.31	1.27		1.34	0.06	1.27	0.03
400	1.282	1.47	1.34	1.268	1.29	1.27		1.36	0.08	1.28	0.01
440	1.314	1.43	1.38	1.288	1.27	1.28		1.37	0.05	1.28	0.01
480	1.342	1.42	1.36	1.288	1.29	1.28		1.37	0.03	1.29	0.004
520	1.336	1.46	1.38	1.294	1.3	1.3		1.39	0.05	1.3	0.003
560	1.324	1.44	1.36	1.3	1.32	1.31		1.37	0.05	1.31	0.01
Raw measurements of protein concentration (OD595)
Time (min)	WT rep1	WT rep2	WT rep3	ΔrogA rep1	ΔrogA rep2	ΔrogA rep3		WT average	WT stdev	ΔrogA average	ΔrogA stdev
40	0.008	0.009	0.0085	0.006	0.008	0.0115		0.0085	0.000408248	0.0085	0.00227303
80	0.006	0.013	0.008	0.007	0.008	0.0105		0.009	0.00294392	0.0085	0.00147196
120	0.002	0.007	0.0075	0.006	0.005	0.0085		0.0055	0.00248328	0.0065	0.00147196
160	0.009	0.0125	0.01	0.012	0.013	0.0125		0.0105	0.00147196	0.0125	0.000408248
200	0.016	0.006	0.011	0.016	0.015	0.014		0.011	0.00408248	0.015	0.000816497
240	0.017	0.017	0.017	0.048	0.0255	0.009		0.017	0	0.0275	0.0159844
280	0.016	0.016	0.016	0.0465	0.018	0.027		0.016	0	0.0305	0.0118954
320	0.012	0.013	0.014	0.05	0.041	0.032		0.013	0.000816497	0.041	0.00734847
360	0.017	0.009	0.0145	0.059	0.049	0.042		0.0135	0.00334166	0.05	0.00697615
400	0.014	0.018	0.0145	0.066	0.056	0.046		0.0155	0.00177951	0.056	0.00816497
440	0.008	0.0175	0.021	0.063	0.056	0.058		0.0155	0.00549242	0.059	0.00294392
480	0.019	0.018	0.0185	0.0565	0.0655	0.064		0.0185	0.000408248	0.062	0.003937
520	0.015	0.013	0.014	0.0815	0.072	0.061		0.014	0.000816497	0.0715	0.00837655
560	0.015	0.0145	0.014	0.107	0.086	0.11		0.0145	0.000408248	0.101	0.0107
Final averages, transformed with standard curve by dividing by 1.87. Final data are shown in ug/mL (multiplied transformed value by 1000)
Time (min)	WT	ΔrogA
40	4.55	4.55
80	4.81	4.55
120	2.94	3.48
160	5.62	6.68
200	5.88	8.02
240	9.09	14.71
280	8.56	16.31
320	6.95	21.93
360	7.22	26.74
400	8.29	29.95
440	8.29	31.55
480	9.89	33.16
520	7.49	38.24
560	7.75	54.01
Final standard deviations, transformed with standard curve by dividing by 1.87. Final data are shown in ug/mL (multiplied transformed value by 1000)
Time (min)	WT	ΔrogA
40	0.22	1.22
80	1.57	0.79
120	1.33	0.79
160	0.79	0.22
200	2.18	0.44
240	0	8.55
280	0	6.36
320	0.44	3.93
360	1.79	3.73
400	0.95	4.37
440	2.94	1.57
480	0.22	2.11
520	0.44	4.48
560	0.22	5.6

## Sheet: Figure 4D
Raw colony counts per 200uL of transferants (double resistant colonies)
OD	replicate 1	replicate 2	replicate 3	average	standard deviation
0.8	5	3	4	4	0.816497
1	15	23	25	21	4.32049
1.2	344	279	341	321.333	29.9592
1.4	4736	5164	3563	4487.67	676.783
Raw colony counts per 5 uL of 10^-7 diluted cultures, plated without selection (total cell count)
OD	counts		total CFU count (multiply counts by 2*10^8 to account for dilution)
0.8	20		4 x 10^9
1	24		4.8 x 10^9
1.2	29		5.8 x 10^9
1.4	35		7.0 x 10^9
Transfer rates (raw transfer counts * 5 / total CFU count)
Multiplied by 5 to account for 200 ul plated
OD	average	standard deviation
0.8	5e-09	1.02062e-09
1	2.1875e-08	4.50051e-09
1.2	2.77011e-07	2.58269e-08
1.4	3.20548e-06	4.83416e-07
Normalized transfer rates (divide all values by OD0.8 transfer rate)
Identical transformations were performed for individual data points.
OD	average	standard deviation
0.8	1	0.204124
1	4.375	0.900103
1.2	55.4023	5.16538
1.4	641.095	96.6832

## Sheet: Figure 4E
Raw colony counts per 100uL of transferants (double resistant colonies)
Condition	replicate 1	replicate 2	replicate 3	average	standard deviation
donor + recipient no Dnase	201	137	162	166.667	26.3354
donor + recipient with Dnase	207	174	172	184.333	16.0485
donor only	0	0	0	0	0
recipient only	0	0	0	0	0
Raw colony counts per 8 uL of 10^-6 diluted cultures, plated without selection (total cell count)
Condition	replicate 1	replicate 2	replicate 3		total CFU per mL per replicate (multiply replicate raw count by 125*10^6)
donor + recipient no Dnase	24	18	15		3000000000	2250000000	1875000000
donor + recipient with Dnase	29	19	17		3625000000	2375000000	2125000000
donor only	23	17	19		2875000000	2125000000	2375000000
recipient only	23	22	28		2875000000	2750000000	3500000000
Transfer rates (raw transfer counts * 10 / total CFU count)
Multiplied by 10 to account for 100 ul plated
Condition	replicate 1	replicate 2	replicate 3	average	standard deviation
donor + recipient no Dnase	6.7e-07	6.08889e-07	8.64e-07	7.14296e-07	1.08757e-07
donor + recipient with Dnase	5.71034e-07	7.32632e-07	8.09412e-07	7.04359e-07	9.93493e-08
donor only	0	0	0	0	0
recipient only	0	0	0	0	0

[truncated: 15 more sheets: Figure 4F, Figure 4G, Figure 5A, Figure 5D, Figure 5E, Figure 6D, Figure S1, Figure S2C, Figure S2D, Figure S3, Figure S4A, Figure S4B, Figure S4D, Figure S5B, Figure S5C]
